# Supplementary material for: RNAi-mediated knockdown of daf-12 in the model parasitic nematode Strongyloides ratti
Source: PLoS Pathog. 2019 Mar 29;15(3):e1007705. doi: 10.1371/journal.ppat.1007705 (PMC6457571; doi:10.1371/journal.ppat.1007705)
Supplement: S1 File — (XLSX) [file ppat.1007705.s006.xlsx]

## Sheet: Fecundity
Tube	Contents	Embryos Laid
A	daf-12(RNAi)	149
B	daf-12(RNAi)	178
C	daf-12(RNAi)	162
D	daf-12(RNAi)	140
E	daf-12(RNAi)	191
F	daf-12(RNAi)	164
G	daf-12(RNAi)	162
H	daf-12(RNAi)	171
I	daf-12(RNAi)	180
J	daf-12(RNAi)	155
K	daf-12(RNAi)	159
L	daf-12(RNAi)	163
M	control	181
N	control	172
O	control	200
P	control	191
Q	control	165
R	control	184
S	control	183
T	control	182
U	control	175
V	control	168
W	control	184
X	control	180

## Sheet: Development
Tube	Contents	Day 1	Day 2	Day 3	Day 4	Day 5	Total	Total Seen
AA	daf-12(RNAi)	2	4	21	12	1	40	72
AB	daf-12(RNAi)	8	8	12	14	3	45	80
AC	daf-12(RNAi)	4	6	31	19	0	60	101
AD	daf-12(RNAi)	5	5	40	20	4	74	92
AE	daf-12(RNAi)	6	7	32	13	2	60	67
AF	daf-12(RNAi)	6	3	37	14	3	63	88
AG	daf-12(RNAi)	3	4	40	20	2	69	72
AH	daf-12(RNAi)	9	2	38	22	6	77	91
AI	daf-12(RNAi)	4	4	20	7	0	35	45
AJ	daf-12(RNAi)	9	1	42	12	0	64	80
AK	daf-12(RNAi)	10	8	17	9	2	46	66
AL	daf-12(RNAi)	1	2	27	20	1	51	61
BA	control	9	52	14	6	1	82	85
BB	control	12	61	20	7	0	100	104
BC	control	10	78	22	8	3	121	122
BD	control	8	42	13	10	2	75	84
BE	control	7	40	8	12	4	71	80
BF	control	7	53	14	5	1	80	90
BG	control	10	55	24	9	0	98	101
BH	control	15	56	14	11	0	96	121
BI	control	10	71	22	10	2	115	132
BJ	control	11	51	27	3	0	92	100
BK	control	10	44	17	2	0	73	82
BL	control	13	59	20	9	1	102	107

## Sheet: Infectiveness
Tube	contents	day 0	day 1	day 2	day 3	day 4	day 5	day 6	day 7	day 8	day 9	day 10
CA	daf-12(RNAi)	30	50	70	150	200	250	300	150	100	50	20
CB	daf-12(RNAi)	50	50	100	100	200	250	250	200	150	75	25
DA	control	75	100	150	500	700	800	1000	800	700	600	400
DB	control	50	100	100	300	600	700	800	700	500	400	300

## Sheet: Direct Development
Tube	Contents	iL3	L3	Total
EA	daf-12(RNAi)	1	49	50
EB	daf-12(RNAi)	0	50	50
EC	daf-12(RNAi)	2	48	50
ED	daf-12(RNAi)	1	49	50
EE	daf-12(RNAi)	3	47	50
EF	daf-12(RNAi)	0	50	50
EG	daf-12(RNAi)	0	50	50
EH	daf-12(RNAi)	1	49	50
EI	daf-12(RNAi)	1	49	50
EJ	daf-12(RNAi)	0	50	50
EK	daf-12(RNAi)	0	50	50
EL	daf-12(RNAi)	1	49	50
FA	control	5	45	50
FB	control	8	42	50
FC	control	7	43	50
FD	control	6	44	50
FE	control	5	45	50
FF	control	5	45	50
FG	control	10	40	50
FH	control	8	42	50
FI	control	9	41	50
FJ	control	5	45	50
FK	control	2	48	50
FL	control	6	44	50

## Sheet: Stress Tolerance
Tube		12 dead	12 alive				19 dead	19 alive				28 dead	28 alive
GA	daf-12(RNAi)	10	40		KA	daf-12(RNAi)	10	40		OA	daf-12(RNAi)	30	20
GB	daf-12(RNAi)	15	35		KB	daf-12(RNAi)	9	41		OB	daf-12(RNAi)	29	21
GC	daf-12(RNAi)	12	38		KC	daf-12(RNAi)	8	42		OC	daf-12(RNAi)	25	25
GD	daf-12(RNAi)	16	34		KD	daf-12(RNAi)	10	40		OD	daf-12(RNAi)	32	18
GE	daf-12(RNAi)	5	45		KE	daf-12(RNAi)	11	39		OE	daf-12(RNAi)	29	21
GF	daf-12(RNAi)	9	41		KF	daf-12(RNAi)	10	40		OF	daf-12(RNAi)	30	20
GG	daf-12(RNAi)	11	39		KG	daf-12(RNAi)	9	41		OG	daf-12(RNAi)	31	19
GH	daf-12(RNAi)	10	40		KH	daf-12(RNAi)	10	40		OH	daf-12(RNAi)	37	13
GI	daf-12(RNAi)	12	38		KI	daf-12(RNAi)	10	40		OI	daf-12(RNAi)	38	12
GJ	daf-12(RNAi)	8	42		KJ	daf-12(RNAi)	12	38		OJ	daf-12(RNAi)	34	16
GK	daf-12(RNAi)	13	37		KK	daf-12(RNAi)	9	41		OK	daf-12(RNAi)	28	22
GL	daf-12(RNAi)	10	40		KL	daf-12(RNAi)	11	39		OL	daf-12(RNAi)	31	19
HA	control	8	42		LA	control	6	44		PA	control	10	40
HB	control	6	44		LB	control	5	45		PB	control	11	39
HC	control	7	43		LC	control	5	45		PC	control	13	37
HD	control	6	44		LD	control	4	46		PD	control	14	36
HE	control	9	41		LE	control	8	42		PE	control	8	42
HF	control	5	45		LF	control	6	44		PF	control	15	35
HG	control	8	42		LG	control	6	44		PG	control	10	40
HH	control	6	44		LH	control	5	45		PH	control	10	40
HI	control	9	41		LI	control	5	45		PI	control	11	39
HJ	control	10	40		LJ	control	6	44		PJ	control	11	39
HK	control	11	39		LK	control	7	43		PK	control	8	42
HL	control	2	48		LL	control	2	48		PL	control	11	39
		15 dead	15 alive				23 dead	23 alive				37 dead	37 alive
IA	daf-12(RNAi)	8	42		MA	daf-12(RNAi)	1	49		QA	daf-12(RNAi)	50	0
IB	daf-12(RNAi)	10	40		MB	daf-12(RNAi)	0	50		QB	daf-12(RNAi)	50	0
IC	daf-12(RNAi)	9	41		MC	daf-12(RNAi)	2	48		QC	daf-12(RNAi)	50	0
ID	daf-12(RNAi)	6	44		MD	daf-12(RNAi)	0	50		QD	daf-12(RNAi)	50	0
IE	daf-12(RNAi)	11	39		ME	daf-12(RNAi)	4	46		QE	daf-12(RNAi)	50	0
IF	daf-12(RNAi)	6	44		MF	daf-12(RNAi)	5	45		QF	daf-12(RNAi)	50	0
IG	daf-12(RNAi)	9	41		MG	daf-12(RNAi)	1	49		QG	daf-12(RNAi)	50	0
IH	daf-12(RNAi)	8	42		MH	daf-12(RNAi)	3	47		QH	daf-12(RNAi)	50	0
II	daf-12(RNAi)	7	43		MI	daf-12(RNAi)	2	48		QI	daf-12(RNAi)	50	0
IJ	daf-12(RNAi)	3	47		MJ	daf-12(RNAi)	2	48		QJ	daf-12(RNAi)	50	0
IK	daf-12(RNAi)	8	42		MK	daf-12(RNAi)	2	48		QK	daf-12(RNAi)	50	0
IL	daf-12(RNAi)	7	43		ML	daf-12(RNAi)	1	49		QL	daf-12(RNAi)	50	0
JA	control	4	46		NA	control	1	49		RA	control	49	1
JB	control	3	47		NB	control	0	50		RB	control	48	2
JC	control	6	44		NC	control	0	50		RC	control	50	0
JD	control	5	45		ND	control	0	50		RD	control	50	0
JE	control	4	46		NE	control	6	44		RE	control	50	0
JF	control	2	48		NF	control	0	50		RF	control	45	5
JG	control	8	42		NG	control	0	50		RG	control	45	5
JH	control	4	46		NH	control	1	49		RH	control	50	0
JI	control	4	46		NI	control	2	48		RI	control	50	0
JJ	control	3	47		NJ	control	1	49		RJ	control	48	2
JK	control	2	48		NK	control	2	48		RK	control	47	3
JL	control	6	44		NL	control	0	50		RL	control	48	2

## Sheet: Metabolism
Tube	Contents	Free Glycerol	Triglyceride
SA	daf-12(RNAi)	0.009	0.011
SB	daf-12(RNAi)	0.008	0.01
SC	daf-12(RNAi)	0.009	0.009
SD	daf-12(RNAi)	0.01	0.01
SE	daf-12(RNAi)	0.009	0.011
SF	daf-12(RNAi)	0.008	0.012
SG	daf-12(RNAi)	0.01	0.014
SH	daf-12(RNAi)	0.009	0.011
SI	daf-12(RNAi)	0.009	0.012
SJ	daf-12(RNAi)	0.01	0.011
SK	daf-12(RNAi)	0.009	0.012
SL	daf-12(RNAi)	0.011	0.011
TA	control	0.01	0.021
TB	control	0.009	0.02
TC	control	0.01	0.022
TD	control	0.01	0.024
TE	control	0.011	0.021
TF	control	0.009	0.02
TG	control	0.01	0.022
TH	control	0.01	0.024
TI	control	0.01	0.024
TJ	control	0.012	0.023
TK	control	0.012	0.02
TL	control	0.012	0.023

## Sheet: Metabolism Genes
Tube	contents	acs-3	acs-3	acs-3	acbp-3	acbp-3	acbp-3	ech-8	ech-8	ech-8	acox-3	acox-3	acox-3	tbb-1	tbb-1	tbb-1	gpd-2	gpd-2	gpd-2	rpl-37	rpl-37	rpl-37
SA	daf-12(RNAi)	27.33	27.51	27.51	24.02	24.5	24.03	26.09	25.99	26.54	24.11	24.52	24.49	20.94	20.19	20.64	22.92	23.62	25.02	19.11	19.72	22
SB	daf-12(RNAi)	28.14	28.44	28.33	26.02	25.99	26.02	27.63	27.63	27.01	25.98	25.14	24.96	22.54	22.12	23.51	24.5	25.94	25.51	20.77	21	21.3
SC	daf-12(RNAi)	29.01	27.94	28.23	25.11	25.23	25.33	26.75	22.99	26.44	24.77	25.01	24.9	20	20.9	20.84	22.81	23.78	23.52	18.62	19	19
SD	daf-12(RNAi)	26.44	26.91	26.94	24.52	23.99	23.1	25.02	25.01	26	25.11	24	27	20.56	21.02	21.91	22.49	23.02	23.01	20.59	21.61	21.92
SE	daf-12(RNAi)	28.99	28.45	28.34	24.9	25.34	25.21	26.92	26.78	26.15	23.95	24.04	24.6	23.64	24.01	23	26.51	26.31	25.89	23.41	23.5	23.91
SF	daf-12(RNAi)	27.6	27.56	27.13	25.3	23.92	23.67	24.12	24.56	25.89	23.78	22.1	24.83	23.01	23.5	22.61	24.82	24.91	24.72	23	24.13	24.01
SG	daf-12(RNAi)	30.13	32	31.45	28.91	27.4	28.3	31	30.42	30.23	29.45	29.1	29.34	26.19	25	25.88	28.04	28.52	27.93	24.62	24.61	24.72
SH	daf-12(RNAi)	26.42	26.12	27	24.99	25.03	24.52	27.14	27.15	28	27.62	27.98	27.14	21.08	20	20.55	23.44	23.62	23.51	20.08	20.09	20.92
SI	daf-12(RNAi)	23.14	24	25.12	24.14	24.98	24.67	27.13	27.9	26.08	27.04	26.93	26.76	18.5	19	19.1	21.5	22.44	22.1	19.02	19.51	19.02
TA	control	23.41	24.12	23.66	23.44	23.51	23.04	29.02	29.11	30.14	28.16	28.01	28.14	20.75	21.02	20.91	22.91	24.11	23.52	21	21.66	22.51
TB	control	24.62	25.11	25.51	24.61	25.77	26.01	31.99	33.51	33.01	32.05	31.74	32	24.01	23.96	23.81	24.01	26.51	26.72	24.99	22.91	23.66
TC	control	25.88	25.01	25.33	26.99	25.99	25.11	30.55	30.22	30	30.41	30.56	30.34	25.45	23.4	24.16	27.02	27.01	26.82	24.01	24.86	24.11
TD	control	22.41	23.04	21.97	22.45	23.51	23.14	29.54	30.13	29.9	26.55	26.41	26.94	23	23.5	22.67	26.52	26.92	27	22.53	21.4	22.94
TE	control	21.92	22.65	21.42	22.62	24.01	24.23	25.02	25.23	24.98	29.43	28.51	28.47	23.43	22.44	23.56	22.14	22.98	23.56	22.6	21.17	23.14
TF	control	23.01	22.96	23.68	24.01	24.66	24.45	30.4	30.18	30.8	30.48	30.51	30.14	23.56	23.45	23.91	23.13	23.81	23.78	23.1	22.2	22.87
TG	control	24.62	25.03	25.11	26.44	26.78	26.23	31.35	32.02	31.85	31.99	33	32.59	22.61	22.11	23.51	26.24	26.13	26.44	22.64	22.41	23.51
TH	control	25.05	24.66	26.1	27.22	27.44	27	32	32.66	33	33.58	33.02	33.41	23.42	23	23.02	25	25.81	25.83	24.99	24.51	24.12
TI	control	26.6	27.44	26.01	28.1	28.42	28.62	31	31.71	32.7	33.66	33.24	34.08	24.11	25	24.97	27.22	27.51	27.92	24.01	23	23.44

## Sheet: Off-Target
Experiment - Time Point 24 hours
		daf-12	daf-12	daf-12	tbb-1	tbb-1	tbb-1	gpd-2	gpd-2	gpd-2	rpl-37	rpl-37	rpl-37	OT1A	OT1B	OT1C	OT2A	OT2B	OT2C	OT3A	OT3B	OT3C	OT4A	OT4B	OT4C
UA	daf-12(RNAi)	27.54	28.12	28	20.99	21.42	21.34	22.44	24.56	23.76	21.04	21.5	21.33	30.86	30.24	30.88	34.98	33.65	33.42	28.55	28.32	26.71	26.07	25.83	26.23
UB	daf-12(RNAi)	27.88	28.94	28.12	21.55	21.56	21.67	23.04	23.13	23.1	21.46	21.78	21.89	31.16	30.97	31.02	34.88	34.12	34.09	27.45	27.43	27.68	25.95	25.78	25.88
UC	daf-12(RNAi)	27.6	28.46	28.14	21.43	21.76	21.55	22.75	23.02	23	21.68	21.89	21.24	31.98	31.67	31.68	35.02	34.18	34.11	29	28.66	28.99	26.62	26.44	26.24
VA	control	25.67	26.13	25.98	22.79	22.56	22.89	22.04	22.67	22.56	21.77	21.93	21.98	30.89	31	30.99	34.1	34.55	34.24	27.65	27.99	27.85	26.7	26.57	26.89
VB	control	27.06	27	26.78	22.13	22.2	21.82	22.89	22.9	23	21.89	22	22.04	31.78	31.89	31.95	34.58	35.02	34.78	28.75	29.24	29.17	27.02	26.82	26.86
VC	control	28.63	29.25	29.27	23.89	24.04	23.11	24	24.12	23.89	23.04	23.1	23.46	33.24	33.12	33.06	35.98	36.2	36.19	28.67	29.17	29.24	27.99	27.78	27.89
Tech Rep 1		daf-12	daf-12	daf-12	tbb-1	tbb-1	tbb-1	gpd-2	gpd-2	gpd-2	rpl-37	rpl-37	rpl-37	OT1A	OT1B	OT1C	OT2A	OT2B	OT2C	OT3A	OT3B	OT3C	OT4A	OT4B	OT4C
UA1	daf-12(RNAi)	28.89	28.56	28.45	21.58	21.89	21.67	23.05	23.14	23.41	21.63	22	22.16	31.54	32	31.76	34.7	35.78	34.99	29.1	29.27	29.34	28.05	28.25	28.99
UB1	daf-12(RNAi)	27.56	28.04	28.02	21.33	21.04	21.21	22.86	22.67	23.08	21.89	21.45	21.77	31.38	31.89	31.66	34.69	35.11	35.02	30.03	30.12	30	27.63	27.69	27.78
UC1	daf-12(RNAi)	27.13	27.25	26.54	20.78	21.45	21	21.67	21.51	22.1	21.04	20.96	21.24	30.75	31.02	31	33.59	34.1	34.09	29.67	29.06	29.12	27.19	27.56	27.71
VA1	control	25.42	26.03	25.9	19.78	20.51	20.3	20.45	20.23	20.86	20	20.35	20.56	29.56	29.57	29.43	32.54	32	32.45	27.89	27.74	27.57	26.42	27.44	26.99
VB1	control	29.15	29.53	29.24	23.44	22.89	23.02	23.96	23.96	22.78	23.51	23.87	23.72	33.12	33.06	33.1	36.2	36.66	36.55	31.2	30.88	30.68	29.45	29.13	29.03
VC1	control	28.05	28.38	28.31	22.44	22.03	22.45	22.88	22.89	22.58	22.58	22.69	23.01	32.76	32.59	33	35.2	35.27	35.64	30.82	30.89	30.77	28.93	29.02	29.56
Tech Rep 2		daf-12	daf-12	daf-12	tbb-1	tbb-1	tbb-1	gpd-2	gpd-2	gpd-2	rpl-37	rpl-37	rpl-37	OT1A	OT1B	OT1C	OT2A	OT2B	OT2C	OT3A	OT3B	OT3C	OT4A	OT4B	OT4C
UA2	daf-12(RNAi)	26.76	27.67	27.29	21.36	21.04	21.29	21.04	22	21.67	21.67	22.02	21.96	30.78	30.67	30.69	33.51	33.79	33.68	28.6	28.76	28.59	26.15	26.45	26.57
UB2	daf-12(RNAi)	27.03	27.02	26.98	21.4	21.56	21.7	21.67	21.68	21.56	21.45	21.52	21.4	31.02	30.98	30.89	33.89	34.12	34.09	28.74	28.91	28.81	26.47	26.43	26.78
UC2	daf-12(RNAi)	26.9	27.02	27.15	21.77	21.78	21.64	21.94	21.56	21.24	22	22.12	21.89	31.02	31.26	30.98	33.9	34.02	33.95	28.24	28.31	28.11	26.73	26.78	26.45
VA2	control	25.14	25.67	25.74	21.94	21.66	21.58	22.05	22.34	21.8	22.04	22.56	22.63	30.76	31	30.69	32.67	32.78	32.57	27.9	28.11	27.94	26.08	26.03	25.98
VB2	control	26.22	26.79	26.45	22	22.12	22.42	22.31	22.41	21.99	22.44	22.48	22.13	32.13	32.42	32.19	34.79	34.88	34.91	29.52	29.66	29.27	27.82	28.02	27.69
VC2	control	25.98	26.23	26.11	21.44	21.36	21.21	21.88	22.02	21.92	21.42	21.6	21.38	31.76	31.89	31.78	34.02	34.12	34.39	28.08	28.44	28.49	26.79	26.59	26.88
Experiment - Time Point 48 hours
		daf-12	daf-12	daf-12	tbb-1	tbb-1	tbb-1	gpd-2	gpd-2	gpd-2	rpl-37	rpl-37	rpl-37	OT1A	OT1B	OT1C	OT2A	OT2B	OT2C	OT3A	OT3B	OT3C	OT4A	OT4B	OT4C
UA	daf-12(RNAi)	31.76	32	32.04	24.13	24.05	24.02	24.67	25.02	24.87	24.37	24.39	24.65	33.17	33.56	33.42	36.12	36.22	36.42	31.3	31.34	31.56	29.63	29.57	29.61
UB	daf-12(RNAi)	31.89	32.15	32.18	24.7	24.79	23.89	25.44	25.42	25.18	25	24.89	24.88	33.65	33.57	33.49	36.54	36.78	36.24	31.24	31.26	31.42	29.36	29.32	29.55
UC	daf-12(RNAi)	30.77	31.26	31.08	23.69	23.8	23.15	24.45	24.35	24.36	23.99	24.06	23.67	32.79	33.02	33.17	35.68	35.89	35.78	31.2	31.17	31.56	29.34	29.45	29.53
VA	control	26.14	26.89	26.78	22.86	22.99	23	23.45	23.14	23.42	23.04	23.17	23.45	31.65	31.78	31.49	34.1	34.18	34.22	29.56	29.51	29.87	28.01	28.01	27.95
VB	control	26.88	27.45	27.33	22	22.1	22.18	22.98	22.79	23.02	22.67	22.89	22.61	31.23	31.29	31.17	34.09	34.06	34.19	29.12	29.52	29.65	27.65	27.53	27.69
VC	control	27.57	28.04	27.95	23.45	23.34	23.49	24.72	24.56	24.89	24.15	24.25	24.09	33.12	32.98	33.05	36.14	36.42	36.09	31.25	31.22	31.1	29.97	29.84	30
Tech Rep 1		daf-12	daf-12	daf-12	tbb-1	tbb-1	tbb-1	gpd-2	gpd-2	gpd-2	rpl-37	rpl-37	rpl-37	OT1A	OT1B	OT1C	OT2A	OT2B	OT2C	OT3A	OT3B	OT3C	OT4A	OT4B	OT4C
UA1	daf-12(RNAi)	29.03	30.12	29.88	21.99	21.78	21.79	23.56	23.46	24.01	22.6	22.78	23.12	33.05	32.76	32.14	34.51	34.57	34.52	29.12	28.99	29.02	27.53	27.42	27.67
UB1	daf-12(RNAi)	31.42	31.89	31.69	23	23.41	23.21	24.34	24.13	24.76	23.89	23.78	23.79	33.2	33.1	33.16	36.72	36.89	36.58	31.42	31.25	31.44	29.67	29.35	29.44
UC1	daf-12(RNAi)	32	31.98	31.78	23.6	25.01	24.22	23.95	23.78	24.15	23.69	23.92	23.99	32.48	32.28	32.81	34.7	34.88	34.69	31.2	31.03	31.38	29.64	29.67	29.78
VA1	control	31.41	31.25	31.21	24	24.12	23.78	24.87	24.98	24.88	24.72	25.01	24.67	33.87	34.02	33.95	36.18	36.12	36.22	31.65	31.78	31.86	29.85	29.78	29.66
VB1	control	30.87	31.78	30.97	22.4	23.33	22.17	23.1	23.56	23.57	22.61	22.19	22.14	32.02	33.66	32.42	34.99	35.04	35.14	29.82	30.01	30.02	28.64	28.59	28.51
VC1	control	28.14	29.67	28.57	23.82	23.67	23.54	24.63	24.89	24.57	23.99	23.64	23.68	32.79	33.42	32.99	35.48	35.41	35.67	30.15	30.24	30.02	28.24	28.11	28.15
Tech Rep 2		daf-12	daf-12	daf-12	tbb-1	tbb-1	tbb-1	gpd-2	gpd-2	gpd-2	rpl-37	rpl-37	rpl-37	OT1A	OT1B	OT1C	OT2A	OT2B	OT2C	OT3A	OT3B	OT3C	OT4A	OT4B	OT4C
UA2	daf-12(RNAi)	30	30.56	31.04	22.55	22.96	22.87	23.41	23.65	23.78	23	22.86	23.05	31.14	31.56	31.44	34.1	33.98	34.07	29.04	29.5	29.43	27.68	27.79	27.81
UB2	daf-12(RNAi)	29.67	30.14	30.2	22.48	22.46	22.36	23.86	23.97	23.91	22.68	22.49	22.69	31.56	31.35	31.78	34.52	34.23	34.28	29.45	29.56	29.67	27.62	27.75	27.34
UC2	daf-12(RNAi)	29.05	29.03	29.24	22.3	22.34	22.14	23.1	23.14	24	22.61	22.16	22.42	31.44	31.78	31.98	34.24	34.17	34.11	29.6	29.47	29.87	27.92	28.02	27.88
VA2	control	29.16	29.45	28.55	23.4	23.41	23.89	24.06	24.46	24.08	23.69	23.58	23.61	32.61	32.16	32.67	35.78	35.89	35.67	30.52	30.52	30.67	28.35	28.33	28.02
VB2	control	28.78	29	29.1	23	23.02	24.05	23.79	23.89	25	23.5	23.49	23.37	32.37	32.01	31.98	34.61	34.77	34.59	29.85	30.14	30.22	28.6	28.34	28.34
VC2	control	28.82	29.56	29.23	23.02	23.97	23.86	23.83	24.01	24.02	23.37	23.16	23.29	31.89	31.79	31.56	34.08	34.17	34.26	29.91	30.11	30.09	28.13	28.66	28.68
Experiment - Time Point 72 hours
		daf-12	daf-12	daf-12	tbb-1	tbb-1	tbb-1	gpd-2	gpd-2	gpd-2	rpl-37	rpl-37	rpl-37	OT1A	OT1B	OT1C	OT2A	OT2B	OT2C	OT3A	OT3B	OT3C	OT4A	OT4B	OT4C
AA	daf-12(RNAi)	30	30.12	30.12	23.11	22.96	23.02	24.55	24.48	24.63	21.69	21.68	21.7	31.76	32	31.89	33.45	33.65	33.79	28.36	28.64	28.55	26.14	25.9	26.06
AB	daf-12(RNAi)	31.23	32.15	31.57	24.55	24.48	24.63	25.06	25.01	25.13	23.44	23.22	23.21	32.38	32.67	32.54	34.17	34.1	34.06	29.34	29.67	29.43	27.23	27.24	27.35
AC	daf-12(RNAi)	32.16	31.63	32.08	25.06	25.01	25.13	26.44	26.3	26.55	24.13	23.98	24	32.89	32.82	32.56	34.09	34.27	33.98	29.05	28.99	29.17	27.35	27.65	27.53
BA	control	27.11	27.02	28.01	22.53	22.55	22.18	23.11	22.96	23.02	21.45	20.89	20.42	30.13	30.24	30.32	31.89	32.02	32.09	26.15	26.56	26.43	24.5	24.88	24.67
BB	control	26.98	26.55	27	21.87	21.7	21.68	23.04	22.99	22.99	20.24	20.23	20.19	30.03	29.96	30.09	31.64	31.62	31.87	26.57	27.03	27.19	24.62	24.98	24.78
BC	control	26.55	26.48	26.49	21.44	21.98	21.91	22.22	23.13	22.23	21.53	21.88	21.53	29.6	29.8	29.54	31.02	30.89	30.93	26.8	26.83	26.97	24.96	25.04	24.79
Tech Rep 1		daf-12	daf-12	daf-12	tbb-1	tbb-1	tbb-1	gpd-2	gpd-2	gpd-2	rpl-37	rpl-37	rpl-37	OT1A	OT1B	OT1C	OT2A	OT2B	OT2C	OT3A	OT3B	OT3C	OT4A	OT4B	OT4C
GA	daf-12(RNAi)	29.01	28.99	29	20.45	20.92	21.13	23.57	23.78	23.71	19.06	18.99	19.13	29.12	29.24	28.76	33.17	33.97	33.05	26.1	25.95	26.02	24.57	24.59	24.68
GB	daf-12(RNAi)	29.75	29.6	29.94	20.04	21.78	20.17	21.68	22.27	22.64	19.92	19.99	19.96	28.85	28.64	28.66	33.24	33.12	33.33	26.12	26.08	26.24	24.51	24.66	24.44
GC	daf-12(RNAi)	28.42	28.53	28.43	20.32	21.27	21.04	22.66	22.72	22.6	19.76	19.93	19.75	28.99	29.04	29.02	32.78	32.67	33.02	25.68	25.42	25.77	23.6	23.68	23.56
HA	control	33.13	32.96	32.55	26.09	26.1	26.09	28.71	28.57	28.62	25.14	25.42	25.37	34.12	33.26	33.26	38.99	39.42	38.68	31.24	31.03	31.29	30.17	29.74	29.98
HB	control	26.42	26.76	26.63	19.96	20.48	20.2	21.66	22.14	21.89	18.97	18.99	18.95	29.12	28.47	28.94	32.97	32.34	32.45	24.75	24.26	25.67	22.25	22.81	22.55
HC	control	29.06	29.11	29.21	22.01	21.8	22.11	23.2	23.13	23.19	21.26	21.24	20.65	29.17	29.47	29.19	33.44	32.99	33.22	27.02	26.84	27.11	25.15	25.09	24.89
Tech Rep 2		daf-12	daf-12	daf-12	tbb-1	tbb-1	tbb-1	gpd-2	gpd-2	gpd-2	rpl-37	rpl-37	rpl-37	OT1A	OT1B	OT1C	OT2A	OT2B	OT2C	OT3A	OT3B	OT3C	OT4A	OT4B	OT4C
SD	daf-12(RNAi)	27.69	27.62	27.17	20.56	21.02	21.91	22.49	23.02	23.01	20.59	21.61	21.92	28.12	28.51	28.47	32.65	32.67	32.95	27.18	26.97	27.67	25.67	25.78	25.55
SE	daf-12(RNAi)	31.8	31.83	31.82	23.64	24.01	23	26.51	26.31	25.89	23.41	23.5	23.91	31.67	31.56	30.99	35.43	35.63	35.67	29.63	30.14	30.34	28.9	29	28.74
SF	daf-12(RNAi)	29.62	29.73	29.48	23.01	23.5	22.61	24.82	24.91	24.72	23	24.13	24.01	31.78	32	32.02	33.99	34.22	34.13	29.7	29.52	29.39	27.4	27.48	27.67
TD	control	28.11	27.68	27.98	23	23.5	22.67	26.52	26.92	27	22.53	21.4	22.94	30.45	30.63	30.49	34.24	34.28	34.39	28.52	28.56	29.02	26.24	26.17	26.09
TE	control	27.42	27.13	27.27	23.43	22.44	23.56	22.14	22.98	23.56	22.6	21.17	23.14	30.67	30.69	30.58	34.02	34.16	34.89	29.05	29.03	29.14	27.52	28	27.73
TF	control	28.67	29.12	28.8	23.56	23.45	23.91	23.13	23.81	23.78	23.1	22.2	22.87	30.82	31.72	30.67	34.12	34.07	34.97	29.12	29.22	29.38	27.57	27.69	27.64
Experiment - Time Point 96 hours
		daf-12	daf-12	daf-12	tbb-1	tbb-1	tbb-1	gpd-2	gpd-2	gpd-2	rpl-37	rpl-37	rpl-37	OT1A	OT1B	OT1C	OT2A	OT2B	OT2C	OT3A	OT3B	OT3C	OT4A	OT4B	OT4C
UA	daf-12(RNAi)	30.54	31.12	30.99	21.44	22.01	21.69	26.51	27.02	27.03	20.99	20.78	21	29.83	29.96	29.78	32.11	32.56	32.27	27.92	27.49	27.51	25.83	26.01	25.99
UB	daf-12(RNAi)	31.13	32.42	31.67	22.14	22.18	22.02	23.8	23.89	24.15	21.89	21.67	21.47	30.36	30.19	30.24	33.12	33.16	33.19	28.61	28.08	28.02	26.82	26.99	26.88
UC	daf-12(RNAi)	29.78	30.12	29.67	20.88	21.04	21.03	21.45	21.89	21.15	21.03	21.2	21.28	28.98	28.79	28.97	31.68	32.05	31.77	27.02	27.19	27.04	24.56	24.69	24.67
VA	control	28.15	28.4	28.28	21.06	22.6	21.49	22	22.14	21.39	21.3	21.42	20.98	29.56	29.52	29.76	32.45	32.89	32.78	27.95	28	28.11	25.61	25.78	25.78
VB	control	27.82	27.53	27.46	22.88	22.54	22.96	24.05	24.35	23.67	22.56	22.89	22.16	30.69	30.58	30.47	33.2	33.67	33.4	28.37	28.31	28.45	26.25	26.55	26.24
VC	control	27.44	27.29	27.5	21.53	21.98	22.05	23	23.12	23.19	22.02	23.12	22.68	29.79	29.13	29.54	32.01	32.41	32.29	27.47	27.65	27.23	25.49	25.42	25.41
Tech Rep 1		daf-12	daf-12	daf-12	tbb-1	tbb-1	tbb-1	gpd-2	gpd-2	gpd-2	rpl-37	rpl-37	rpl-37	OT1A	OT1B	OT1C	OT2A	OT2B	OT2C	OT3A	OT3B	OT3C	OT4A	OT4B	OT4C
UA1	daf-12(RNAi)	30.98	31.24	30.87	21.53	21.78	21.49	23.41	23.67	23.69	21.4	21.24	22.14	29.68	30.02	30.09	32.14	32	31.89	27.12	27.34	27.02	25.17	25.24	25.3
UB1	daf-12(RNAi)	30.12	31.02	30.89	22	22.04	22.16	23.56	23.69	23.67	22.04	22.12	22.68	30.16	30.42	30.28	33.64	33.62	33.66	28.34	28.23	28.36	26.73	26.88	26.81
UC1	daf-12(RNAi)	29.75	30.04	29.98	21.78	21.89	21.3	23	23.42	23.69	21.85	22.12	22.05	30.02	29.89	29.95	32.24	32.18	32.1	28.16	28.35	28.04	26.89	27.02	26.99
VA1	control	26.98	26.99	27.02	21.69	22	21.93	23.06	23.89	23.12	21.35	21.64	21.57	29.97	29.78	29.88	32.58	33.08	33.02	27.92	28.08	28.04	25.8	25.67	25.9
VB1	control	27.24	27.52	27.24	21.04	21.15	21.09	22.88	22.12	22.07	21.2	21.17	21.21	28.68	29.04	28.97	31.01	30.89	31.2	26.47	26.74	26.66	25.98	26.05	25.77
VC1	control	27.45	27.78	27.66	22.05	22.23	22.17	24.03	24.15	23.89	21.97	21.82	21.74	29.57	29.67	29.72	32.42	32.17	32.33	27.35	27.56	27.63	26.01	26.39	26.06
Tech Rep 2		daf-12	daf-12	daf-12	tbb-1	tbb-1	tbb-1	gpd-2	gpd-2	gpd-2	rpl-37	rpl-37	rpl-37	OT1A	OT1B	OT1C	OT2A	OT2B	OT2C	OT3A	OT3B	OT3C	OT4A	OT4B	OT4C
UA2	daf-12(RNAi)	29.98	29.99	30	21.49	21.78	22	23.03	23.42	23.16	21.34	21.28	21.23	29.56	29.87	29.75	32.67	32.12	32.78	27.92	27.72	27.83	25.36	25.66	25.34
UB2	daf-12(RNAi)	30.04	30.12	29.89	21.77	21.68	21.69	22.98	23.01	23.14	22.02	21.8	21.99	29.34	29.43	29.31	32.16	33.24	32.94	27.87	27.34	27.62	25.67	25.78	25.77
UC2	daf-12(RNAi)	31.17	31.67	31.45	22.31	22.45	22.47	24.03	24.1	24.06	22.54	22.49	22	30.12	30.12	30.04	33.02	33.17	33.41	28.26	28.24	29.01	26.88	27.03	27.02
VA2	control	27.95	28.67	28.76	23.76	24.02	24.03	25.33	25.67	25.67	23.98	23.48	23.89	31.68	31.69	31.77	33.78	34.07	33.99	28.47	28.49	28.56	26.24	26.2	26.14
VB2	control	26.89	26.99	26.45	21.55	21.68	21.49	23.43	23.78	23.49	21.84	21.69	22	29.03	29.42	29.11	34.02	34.16	33.97	29.23	29.45	29.62	27.63	27.89	27.55
VC2	control	27.02	27.03	26.82	21.57	21.9	21.63	22.99	23.18	23.54	21.6	21.69	22.14	29.43	29.57	29.4	32.98	33.17	32.88	27.82	28.02	27.97	25.79	26.03	25.84

## Sheet: daf-7
Tube	Contents	daf-7 1	daf-7 1	daf-7 1	daf-7 2	daf-7 2	daf-7 2	tbb1	tbb1	tbb1	gpd2	gpd2	gpd2	rpl37	rpl37	rpl37
WA	daf-7(RNAi)	32.42	32.64	32.55	31.67	31.8	31.56	20.87	21.09	20.94	22.14	22.65	22.2	22.12	23	23.11
WB	daf-7(RNAi)	33.41	32.89	32.66	32.12	32.44	31.56	20.56	20.77	20.12	21.88	21.9	22	23.1	22.88	22.9
WC	daf-7(RNAi)	31.89	32.78	33.14	32.15	32.15	31.99	20.6	20.6	20.56	21.89	21.3	21.14	22.8	23	23
WD	daf-7(RNAi)	33.04	32.52	33.14	33	32.89	32.91	20.64	20.77	20.7	22.04	21.89	21.8	22.8	22.94	22.7
WE	daf-7(RNAi)	32.57	32	33.11	33.01	33.11	33.12	19.98	20	20.12	21.89	22	21.99	23.01	23	22.89
WF	daf-7(RNAi)	33.05	32.89	32.94	32.42	31.99	32.32	20	20.31	20.44	22.55	22.34	21.89	22.56	22.11	22.41
WG	daf-7(RNAi)	33.56	34.01	33.77	33.1	32.98	32.69	20.14	20.54	20.33	21.89	22.36	22.3	23.44	22.89	22.42
WH	daf-7(RNAi)	33.12	33.54	33.3	32.46	32.78	32.6	20.55	20.8	19.98	21.9	22.14	22.56	22.89	23.11	22.92
WI	daf-7(RNAi)	32.78	32.6	32.8	31.89	32	31.72	20.78	21	19.9	22.31	22.63	22.4	23.51	22.68	22.68
WJ	control	34.67	34.8	34.92	33.55	33.45	33.6	20.14	20.66	21	22.04	21.89	21.7	22.15	21.98	22.02
WK	control	34.01	34.15	34.52	33.12	33.24	33.1	20.54	20.66	20.97	22	22.78	21.8	23.89	22.99	23.52
WL	control	33.89	34.01	33.96	32.99	33.01	33.15	20.14	20.72	20.6	22.06	21.8	22.13	22.98	22.89	22.79
WM	control	29.88	30.01	29.94	28.79	28.88	29.01	21	20.77	20.65	22.17	22.49	22.88	23.14	23.04	22.9
WN	control	30.02	30.12	29.89	29.54	29.47	29.5	19.88	20.11	20.13	22.41	22.01	21.99	22.68	22.87	22.57
WO	control	30.14	30.43	30.16	29.7	29.69	29.72	20.44	20.5	20.49	21.03	22.97	22.1	23.15	23.16	23.51
WP	control	29.65	30.01	29.55	29.86	29.84	29.79	20.55	20.54	20.3	22.55	22	21.97	22.59	22.79	22.35
WQ	control	29	29.33	29.19	28.45	28.3	28.16	20.37	20.7	19.98	21.47	22.1	22	23.33	22.99	22.61
WR	control	28.67	29	28.57	28.01	27.55	27.67	20.67	20.7	20.56	21.56	21.57	21.46	23.52	23.67	23.44
Rep2		daf-7 1	daf-7 1	daf-7 1	daf-7 2	daf-7 2	daf-7 2	tbb1	tbb1	tbb1	gpd2	gpd2	gpd2	rpl37	rpl37	rpl37
WA	daf-7(RNAi)	33.13	33.44	33.16	32.98	32.77	33.01	20.67	20.75	20.87	22.04	22	21.89	22.5	21.99	22.15
WB	daf-7(RNAi)	32.89	33.01	32.89	31.89	32.01	32.14	20.77	20.57	20.77	22.55	22.46	21.98	23.56	22.55	23.14
WC	daf-7(RNAi)	33.16	33.15	33.55	31.77	31.72	32.11	19.98	20.42	20.56	22.13	22.1	22.1	23.41	22.88	23.56
WD	daf-7(RNAi)	34.05	33.89	34	31.56	31.59	31.79	20.45	20.67	20.34	21.89	21.79	22.15	23.78	23.41	23.66
WE	daf-7(RNAi)	33.89	34.02	34.12	32.55	33.14	33.16	20.05	20.59	19.9	21.9	21.68	21.76	23.68	23.55	23.57
WF	daf-7(RNAi)	33.71	34.11	33.97	32.01	32.45	32.54	20.65	20.49	20.34	22	22.03	21.97	22.89	23.01	22.67
WG	daf-7(RNAi)	33.68	33.88	33.5	32.89	32.7	33.01	20.43	20.33	21.11	22.01	22.41	21.8	22.79	22.72	22.69
WH	daf-7(RNAi)	34.01	33.89	34.12	32.14	32.44	33.14	20.14	20.41	20.44	22.31	22.5	22.53	23.61	23.69	23.8
WI	daf-7(RNAi)	32.78	33.02	33.02	32.53	32.47	32.8	19.89	20.56	20.52	22.88	21.78	21.55	22.56	22.69	22.46
WJ	control	32.77	33.4	34.1	33.02	32.89	32.67	20.09	20.46	20.48	21.89	21.9	21.79	23.55	23.43	23.41
WK	control	32.99	33.16	33.06	33.7	33.45	33.66	20.56	20.81	20.39	21.93	21.89	22.57	22.59	22.5	22.58
WL	control	32.15	32.89	32.79	32.89	33.01	33.19	21.05	19.9	20.01	21.67	21.68	21.43	23.89	23.78	23.88
WM	control	30.12	29.88	29.55	29.89	30	29.72	21.04	19.89	20.55	22	21.72	21.57	22.4	22.48	22.64
WN	control	30.15	29.78	30.01	28.12	29.89	28.67	19.98	20.41	20.13	22.04	22.01	22.15	23.12	23.42	23.61
WO	control	30.55	30.36	29.99	28.44	28.57	28.7	20.04	21.43	21	22.13	21.89	21.91	22.99	22.89	22.79
WP	control	30.46	30.41	30.55	28.52	28.14	28.12	20.56	20.12	20.13	21.89	21.78	21.83	23	23.14	23.18
WQ	control	30.18	29.89	29.72	28.49	28.67	28.9	20.8	20.34	20.6	21.69	22.01	22.43	23.5	22.92	23.33
WR	control	30.81	30.77	30.69	29	28.6	29.1	20.75	20.65	20.99	22.01	22.04	21.89	23	23.3	23.41
Rep 3		daf-7 1	daf-7 1	daf-7 1	daf-7 2	daf-7 2	daf-7 2	tbb1	tbb1	tbb1	gpd2	gpd2	gpd2	rpl37	rpl37	rpl37
WA	daf-7(RNAi)	32.14	32.3	32.22	31.67	31.59	31.7	20.98	20.68	21	22.04	21.89	22.03	22.89	22.94	22.68
WB	daf-7(RNAi)	33.58	33.44	33.1	32.44	32.18	31.86	20.18	20.15	20.33	21.89	21.77	21.84	23	22.8	22.56
WC	daf-7(RNAi)	33.5	33.66	33.49	32.69	31.79	32.04	21.8	19.98	20.46	21.99	21.8	21.85	22.7	22.82	23
WD	daf-7(RNAi)	34.02	34.12	33.89	33.01	32.79	32.8	20.56	19.78	20.53	21.68	22.01	22.11	23.05	23.14	23.42
WE	daf-7(RNAi)	33.79	34.01	34.12	32.79	32.67	32.77	20.72	21.34	20.11	22.05	22.05	22	23.84	23.7	23.68
WF	daf-7(RNAi)	33.68	33.1	34.01	32.16	31.89	32	20.78	20.65	20.8	22.31	22.4	22.37	22.9	22.93	23.02
WG	daf-7(RNAi)	32.46	33.02	32.89	31.89	31.77	31.82	20.53	20.45	21.01	22.14	22.13	22.19	22.68	22.61	22.79
WH	daf-7(RNAi)	33.69	33.51	33.74	30.99	30.88	31	20.61	21.8	21.04	21.89	22.31	22.04	23.55	23.45	23.55
WI	daf-7(RNAi)	32.55	32.5	32.14	31.3	30.98	31.12	20.25	20.34	20.77	21.78	21.88	22.05	23.71	23.68	23.69
WJ	control	32.47	32.88	31.99	32.25	32.2	32.04	20.56	20.6	20.58	21.6	22.5	22.67	22.92	22.87	22.56
WK	control	32.86	32.51	32.25	30.9	30.78	30.88	20.74	20.33	19.89	22.31	22.46	23.01	23.14	23.1	23.06
WL	control	33.15	32.89	33.01	32.15	31.89	32	20.78	20.56	20.67	22.45	21.9	21.74	22.79	22.68	22.9
WM	control	32.79	33.01	32.3	31.78	30.99	30.64	20.7	20.77	20.79	22.18	21.99	22.69	23.66	23.52	23.59
WN	control	32.92	32.89	33.16	30.98	30.78	30.44	19.8	20.01	20.88	22	22.4	21.89	22.89	22.8	22.57
WO	control	33.01	32.77	33.2	32	31.01	31.15	20.45	20.45	20.8	22.14	22.3	22.77	23.67	23.16	23.55
WP	control	31.56	32	31.79	31.94	32.11	32.27	19.69	20.01	19.97	21.98	22.03	21.78	23.63	23.65	23.77
WQ	control	31.69	31.98	32.17	31.47	30.8	31.1	20.47	20.01	20.04	21.8	21.84	22.14	23.14	22.98	23.02
WR	control	31.55	31.67	31.82	31.01	30.94	30.55	20.89	20.88	20.9	22	22.4	21.97	22.93	22.86	21.95

## Sheet: daf-12
Experiment - Fecundity
Tube	Contents	daf-12	daf-12	daf-12	tbb-1	tbb-1	tbb-1	gpd-2	gpd-2	gpd-2	rpl-37	rpl-37	rpl-37
A	daf-12(RNAi)	28.75	28.54	28.43	22.98	23.01	23.11	24.12	23.98	24	21.89	22	22.04
B	daf-12(RNAi)	29.25	29.45	29.31	22.54	22.44	22.48	23.99	23.69	23.88	20.11	20.14	20.21
C	daf-12(RNAi)	29.58	29.68	30.05	23.69	23.55	23.61	25.1	24.98	24.89	21.45	21.64	21.55
M	control	25.45	25.72	25.84	22	22.04	22.07	23.44	23.51	23.41	21.49	21.55	21.57
N	control	24.99	25.13	25.57	22.11	22.24	22.2	23.68	23.49	23.5	20.97	21.12	21
O	control	25.01	25.94	25.88	22.59	22.67	22.8	24	23.78	24.02	21	21.08	21.01
Tech Rep 1
Tube	Contents	daf-12	daf-12	daf-12	tbb-1	tbb-1	tbb-1	gpd-2	gpd-2	gpd-2	rpl-37	rpl-37	rpl-37
A	daf-12(RNAi)	29.68	29.5	29.19	23.01	23.44	23.41	24.55	24.44	24.66	23.67	23.55	23.68
B	daf-12(RNAi)	29.52	29.1	29.13	22.58	22.5	22.66	23.68	23.6	23.61	23	23.12	23
C	daf-12(RNAi)	29.67	29.65	29.58	22.14	22.31	22.2	22.8	22.91	22.92	22.44	22.55	22.5
M	control	24.06	24.14	24.1	21.79	22.01	22	22.51	22.66	22.58	22.15	22.18	22.2
N	control	24.55	24.62	24.71	22.01	22.12	22.09	23.8	23.55	23.78	23	22.89	23
O	control	24.06	23.98	24	21.8	22	22	22.78	22.81	22.77	22.31	22.45	22.41
Tech Rep 2
Tube	Contents	daf-12	daf-12	daf-12	tbb-1	tbb-1	tbb-1	gpd-2	gpd-2	gpd-2	rpl-37	rpl-37	rpl-37
A	daf-12(RNAi)	28.95	28.87	28.95	21.6	21.66	21.64	22.44	22.44	22.5	22	21.88	22.02
B	daf-12(RNAi)	30.32	30.18	30.22	23.11	23.05	23.01	24	23.77	23.81	23.68	23.58	23.67
C	daf-12(RNAi)	29.75	29.79	30.02	22.78	22.88	22.9	23.69	23.67	23.6	23.11	23.02	23
M	control	25.44	25.3	25.32	22.5	22.48	22.57	23	23.14	23.16	22.69	22.55	22.45
N	control	25.88	25.91	25.91	23.4	23.3	23.41	24.1	23.96	23.99	23.87	23.67	23.87
O	control	25.63	25.77	25.7	22.96	23	23.04	23.09	23.03	23.11	23	23.14	23.21
Experiment - Development
Tube	Contents	daf-12	daf-12	daf-12	tbb-1	tbb-1	tbb-1	gpd-2	gpd-2	gpd-2	rpl-37	rpl-37	rpl-37
AA	daf-12(RNAi)	30	30.12	30.12	23.11	22.96	23.02	24.55	24.48	24.63	21.69	21.68	21.7
AB	daf-12(RNAi)	31.23	32.15	31.57	24.55	24.48	24.63	25.06	25.01	25.13	23.44	23.22	23.21
AC	daf-12(RNAi)	32.16	31.63	32.08	25.06	25.01	25.13	26.44	26.3	26.55	24.13	23.98	24
BA	control	27.11	27.02	28.01	22.53	22.55	22.18	23.11	22.96	23.02	21.45	20.89	20.42
BB	control	26.98	26.55	27	21.87	21.7	21.68	23.04	22.99	22.99	20.24	20.23	20.19
BC	control	26.55	26.48	26.49	21.44	21.98	21.91	22.22	23.13	22.23	21.53	21.88	21.53
Tech Rep 1
Tube	Contents	daf-12	daf-12	daf-12	tbb-1	tbb-1	tbb-1	gpd-2	gpd-2	gpd-2	rpl-37	rpl-37	rpl-37
AA	daf-12(RNAi)	30.08	30.21	30.13	21.81	21.92	21.81	22.19	22.48	23.31	20.67	20.59	21.79
AB	daf-12(RNAi)	29.8	29.64	29.65	20.95	21.1	20.99	21.91	22.52	22.36	20.3	20.55	20.49
AC	daf-12(RNAi)	30.25	29.88	30.09	22.53	22.55	22.18	23.94	23.96	23.91	21.1	21.12	21.25
BA	control	27.11	27.38	27.47	22.5	21.95	22.09	23.48	23.44	23.45	21.02	21.05	21.09
BB	control	28.49	28.62	28.51	23.49	23.53	23.68	24.21	24.1	24.15	22.11	22.28	22.05
BC	control	26.57	26.71	26.58	21.45	20.89	20.42	22.81	22.71	22.79	20.1	20.62	20.08
Tech Rep 2
Tube	Contents	daf-12	daf-12	daf-12	tbb-1	tbb-1	tbb-1	gpd-2	gpd-2	gpd-2	rpl-37	rpl-37	rpl-37
AA	daf-12(RNAi)	34.12	33.88	33.91	25.7	25.58	25.68	27.12	27.22	27.3	24.7	24.78	24.81
AB	daf-12(RNAi)	28.28	28.35	28.2	20.09	19.99	20.07	21.11	21.4	21.42	19.98	19.42	19.45
AC	daf-12(RNAi)	28.61	28.69	28.54	20.67	20.66	20.77	22.72	22.77	22.66	20.01	19.97	20
BA	control	26.18	26.08	26.12	21.3	21.31	19.49	22.46	22.5	22.61	20.29	20.22	20.27
BB	control	25.87	26.44	26.1	19.5	19.48	20.6	21.42	21.5	21.48	18.42	18.56	19.88
BC	control	25.13	25.23	25.07	20.64	20.72	21.13	22.89	22.92	22.74	20.14	20.43	20.22
Experiment - Infectiveness
Tube	Contents	daf-12	daf-12	daf-12	tbb-1	tbb-1	tbb-1	gpd-2	gpd-2	gpd-2	rpl-37	rpl-37	rpl-37
CA	daf-12(RNAi)	28.99	30.29	28.59	20.11	20.14	20.13	21.68	21.58	21.64	19.52	19.61	19.62
DA	control	26.08	26.12	26.56	20.67	20.59	20.66	21.53	21.62	21.6	19.14	19.16	19.14
Tech Rep 1
Tube	Contents	daf-12	daf-12	daf-12	tbb-1	tbb-1	tbb-1	gpd-2	gpd-2	gpd-2	rpl-37	rpl-37	rpl-37
CA	daf-12(RNAi)	28.56	28.26	28.54	21.01	20.97	20.99	21.2	21.4	21.45	20.91	20.81	20.95
DA	control	26.04	26.04	26.12	20.89	20.92	20.82	21.89	22.01	21.94	19.64	19.73	19.66
Tech Rep 2
Tube	Contents	daf-12	daf-12	daf-12	tbb-1	tbb-1	tbb-1	gpd-2	gpd-2	gpd-2	rpl-37	rpl-37	rpl-37
CA	daf-12(RNAi)	29.9	30.13	29.97	20.78	20.81	20.74	21.99	21.78	21.89	19.88	19.87	19.95
DA	control	26.88	26.74	26.54	20.77	20.77	20.8	21.88	21.76	21.69	19.98	20	19.7
Experiment - Direct Development
Tube	Contents	daf-12	daf-12	daf-12	tbb-1	tbb-1	tbb-1	gpd-2	gpd-2	gpd-2	rpl-37	rpl-37	rpl-37
EA	daf-12(RNAi)	29.82	29.07	30.07	20.51	20.5	20.55	22.1	22.54	22.43	19.98	20	20.05
EB	daf-12(RNAi)	30.31	30.13	30.08	21.23	21.24	21.45	22.98	23.01	23.03	20.62	20.62	20.79
EC	daf-12(RNAi)	31.71	32.22	32.21	23.05	23.21	23.12	24.12	24.11	24.09	21.94	21.84	21.91
ED	daf-12(RNAi)	33.56	33.65	34.02	24.42	24.75	24.56	26.44	26.16	26.19	23.49	23.59	23.58
FA	control	27.02	27.12	26.99	21.28	21.72	21.32	22.78	22.73	22.71	20.55	20.6	20.65
FB	control	27.04	27.54	27.36	21.19	21.19	21.16	23.43	23.38	23.59	20.26	20.29	20.31
FC	control	25.65	25.46	25.38	19.97	19.84	19.93	21.02	21.08	20.99	18.88	19.44	19.35
FD	control	30.58	30.53	30.5	25.22	25.31	25.29	27.99	28.01	27.44	24.98	24.48	24.77
Tech Rep 1
Tube	Contents	daf-12	daf-12	daf-12	tbb-1	tbb-1	tbb-1	gpd-2	gpd-2	gpd-2	rpl-37	rpl-37	rpl-37
EA1	daf-12(RNAi)	29.7	29.58	29.5	21.84	21.97	21.97	22.87	22.67	22.71	20.29	20.25	20.24
EB1	daf-12(RNAi)	33.12	33.14	33.14	25.86	25.87	25.98	27.04	27.54	27.2	24.15	24.16	24.11
EC1	daf-12(RNAi)	34.15	34.33	34.38	26.7	28.18	26.7	27.69	28.01	28.11	25.44	24.96	26.32
ED1	daf-12(RNAi)	28.71	28.72	28.8	20.7	20.7	20.9	22.04	21.79	21.84	20	20.42	20.22
FA1	control	27.12	27.87	27.99	21.79	21.66	21.68	23.56	22.32	23.51	21.13	21.3	21.26
FB1	control	29.44	30.86	30.66	23.19	23.23	23.18	24.77	24.71	24.83	21.97	21.9	21.89
FC1	control	29.02	28.77	28.03	21.68	23.19	23.23	24.82	24.7	24.75	21.79	20.92	21.64
FD1	control	29.03	28.78	28.88	22.14	22.31	22.26	23.58	23.48	23.53	21.21	21.22	22.2
Tech Rep 2
Tube	Contents	daf-12	daf-12	daf-12	tbb-1	tbb-1	tbb-1	gpd-2	gpd-2	gpd-2	rpl-37	rpl-37	rpl-37
EA2	daf-12(RNAi)	29.51	29.52	29.65	20.14	19.79	20.14	21.79	22.04	21.54	19.88	20.05	19.6
EB2	daf-12(RNAi)	27.8	27.94	27.76	19.73	19.99	20.19	21.55	21.48	21.52	19.01	18.44	18.3
EC2	daf-12(RNAi)	32.99	33.16	33.2	25.49	25.88	25.91	27.05	26.33	27.79	24.6	23.98	24.78
ED2	daf-12(RNAi)	29.57	29.58	29.67	21.63	21.66	21.83	23.01	22.93	22.84	20.89	20.84	20.9
FA2	control	33.55	33.24	33.34	26.65	26.61	26.78	28.49	28.43	28.34	25.96	25.8	26
FB2	control	27.55	27.15	28.12	21.52	21.84	21.72	23.93	23.98	23.92	21	21.14	21.21
FC2	control	32.98	33.01	32.89	26.52	26.7	26.74	28.3	29.01	28.84	26	25.71	25.32
FD2	control	30.13	30.2	30.4	23.77	23.88	23.79	24.21	24.14	25.55	22.83	22.85	22.85
Experiment - Thermotolerance
Tube	Contents	daf-12	daf-12	daf-12	tbb-1	tbb-1	tbb-1	gpd-2	gpd-2	gpd-2	rpl-37	rpl-37	rpl-37
GA	daf-12(RNAi)	29.01	28.99	29	20.45	20.92	21.13	23.57	23.78	23.71	19.06	18.99	19.13
GB	daf-12(RNAi)	29.75	29.6	29.94	20.04	21.78	20.17	21.68	22.27	22.64	19.92	19.99	19.96
GC	daf-12(RNAi)	28.42	28.53	28.43	20.32	21.27	21.04	22.66	22.72	22.6	19.76	19.93	19.75
HA	control	33.13	32.96	32.55	26.09	26.1	26.09	28.71	28.57	28.62	25.14	25.42	25.37
HB	control	26.42	26.76	26.63	19.96	20.48	20.2	21.66	22.14	21.89	18.97	18.99	18.95
HC	control	29.06	29.11	29.21	22.01	21.8	22.11	23.2	23.13	23.19	21.26	21.24	20.65
Tech Rep 1
Tube	Contents	daf-12	daf-12	daf-12	tbb-1	tbb-1	tbb-1	gpd-2	gpd-2	gpd-2	rpl-37	rpl-37	rpl-37
GA	daf-12(RNAi)	29.12	29.32	28.92	21.63	21.52	21.59	23.04	22.87	22.94	20.99	21.24	21.1
GB	daf-12(RNAi)	31.51	31.81	31.68	24.89	26.57	24.99	25.49	25.57	25.72	24.46	24.22	24.21
GC	daf-12(RNAi)	28	27.96	27.95	20.1	21.42	19.95	22.04	21.89	21.96	19.42	19.31	19.53
HA	control	28.76	28.56	28.82	23.58	22.93	23.33	25.22	25.5	25.58	22.67	22.57	22.8
HB	control	27.89	27.79	27.55	23.03	22.88	22.85	23.65	23.56	23.53	21.23	21.58	21.56
HC	control	26.77	26.81	26.8	21.33	21.5	21.33	22.89	23.03	22.91	20.11	20.13	20.08
Tube	Contents	daf-12	daf-12	daf-12	tbb-1	tbb-1	tbb-1	gpd-2	gpd-2	gpd-2	rpl-37	rpl-37	rpl-37
IA	daf-12(RNAi)	29.91	30.05	30.03	21.78	21.8	21.77	23.01	22.89	22.75	20.6	20.6	20.58
IB	daf-12(RNAi)	30.32	30.58	30.43	22.68	22.66	22.73	23.95	23.98	23.7	21.43	21.45	21.57
IC	daf-12(RNAi)	31.72	31.6	31.53	23.33	21.6	21.61	22.98	23.03	23.05	22.3	22.87	22.97
JA	control	26.42	26.66	26.77	21.57	26.2	25.89	25.44	25.56	25.56	23.98	24.01	23.14
JB	control	27.53	27.53	27.61	22.45	22.25	22.29	24.28	24.26	24.73	20.85	21.22	21.55
JC	control	28.78	28.24	28.3	23.64	23.64	23.55	24.62	24.58	24.69	22.18	22.14	22.32
Tech Rep
Tube	Contents	daf-12	daf-12	daf-12	tbb-1	tbb-1	tbb-1	gpd-2	gpd-2	gpd-2	rpl-37	rpl-37	rpl-37
IA	daf-12(RNAi)	29.49	29.34	29.08	22.2	23.92	21.97	23.87	23.83	24.14	21	21.3	21.34
IB	daf-12(RNAi)	32.01	32.08	31.74	23.11	23.11	23.3	24.25	24.25	24.3	22.58	23.14	23.17
IC	daf-12(RNAi)	31.83	31.88	31.77	22.45	22.51	22.78	24.26	24.47	24.21	21.78	21.69	22
JA	control	29.01	28.86	29.22	24.67	24.69	24.42	26.57	26.63	26.6	23.19	23.23	23.18
JB	control	28.53	28.7	27.33	21.22	21.29	22.01	23.01	22.89	22.81	20.14	20	19.92
JC	control	25.44	25.4	25.15	20.98	21	21.22	22.42	22.77	23.02	20.87	20.57	20.54
Tube	Contents	daf-12	daf-12	daf-12	tbb-1	tbb-1	tbb-1	gpd-2	gpd-2	gpd-2	rpl-37	rpl-37	rpl-37
KA	daf-12(RNAi)	29.31	29.45	29.57	21.44	21.36	21.16	22.42	22.65	22.78	20.04	19.78	19.92
KB	daf-12(RNAi)	29.78	29.51	29.77	21.12	21.21	22.05	23.94	22.59	23.02	20.71	19.08	20.76
KC	daf-12(RNAi)	32	31.83	32.18	25.65	25.52	25.56	27.95	27.91	27.91	24.46	24.28	24.32
LA	control	29.44	29.11	29.36	23.44	23.45	23.29	24.13	24.35	24.38	22.65	23.01	22.98
LB	control	27.98	28.02	27.89	21.58	21.39	21.28	23.46	22.81	22.76	20.25	22.79	20.7
LC	control	28.24	28.4	28.5	22.44	22.78	22.79	24.11	24.1	24.12	21.58	21.83	21.74
Tech Rep
Tube	Contents	daf-12	daf-12	daf-12	tbb-1	tbb-1	tbb-1	gpd-2	gpd-2	gpd-2	rpl-37	rpl-37	rpl-37
KA	daf-12(RNAi)	29.5	29.2	28.78	22.78	22.69	22.78	23.48	23.44	23.59	21.97	22.01	21.85
KB	daf-12(RNAi)	27.64	27.4	27.47	22.8	23	23.02	24.11	24.62	24.36	22.13	21.98	22
KC	daf-12(RNAi)	32.6	32.57	32.34	24	23.78	23.98	25.04	25.1	25.22	23.14	23.46	23.08
LA	control	27.34	27.5	27.03	21.34	21.05	21.08	22.79	22.88	22.91	20.88	20.14	20.04
LB	control	27.55	27.62	27.9	21.66	22	22.09	23.81	23.92	23.85	19.91	18.63	20.61
LC	control	27.48	27.51	27.27	21.37	21.09	21.11	22.89	23.21	23.47	19.75	19.89	20.24
Tube	Contents	daf-12	daf-12	daf-12	tbb-1	tbb-1	tbb-1	gpd-2	gpd-2	gpd-2	rpl-37	rpl-37	rpl-37
MA	daf-12(RNAi)	28.49	28.42	28.27	22	22.04	22.03	23.13	23.42	23.33	21.9	21.75	20.99
MB	daf-12(RNAi)	30.77	31.22	30.62	22.45	23	22.49	23.99	23.77	23.83	21.99	22	22.04
MC	daf-12(RNAi)	32.02	32.04	32	27	26.1	26.77	28.46	28.47	28.52	26.87	26.49	26.74
NA	control	30.11	30.22	30.24	25.11	26.02	25.78	26.48	27.29	26.62	24.63	24.69	24.66
NB	control	30.78	30.88	30.95	25.6	26.04	26.03	26.55	26.43	26.6	24.12	24.03	24.23
NC	control	30.42	30.62	30.49	25.13	24.78	24.99	26.09	26.02	25.88	24.01	23.89	23.69
Tech Rep
Tube	Contents	daf-12	daf-12	daf-12	tbb-1	tbb-1	tbb-1	gpd-2	gpd-2	gpd-2	rpl-37	rpl-37	rpl-37
MA	daf-12(RNAi)	31.56	31.88	31.84	25.11	24.57	25	26.21	26.03	26.04	24.52	24.48	23.31
MB	daf-12(RNAi)	32.15	31.78	31.75	24.13	23.99	23.89	24.91	25.59	25.47	23.14	22.89	23
MC	daf-12(RNAi)	29.48	28.56	28.59	22.12	22.24	22.19	23.71	23.15	24.45	21.5	21.73	21.5
NA	control	28.42	28.33	28.67	23.1	23.11	23.2	24.11	24.1	24.12	22.6	22.57	22.3
NB	control	28.11	28.29	28.04	23	22.88	22.86	24.14	24.79	24.14	21.8	22.62	22.45
NC	control	28.96	29.04	29.44	24.66	23.98	23.89	25.35	25.27	25.13	23.23	22.95	23.02
Tube	Contents	daf-12	daf-12	daf-12	tbb-1	tbb-1	tbb-1	gpd-2	gpd-2	gpd-2	rpl-37	rpl-37	rpl-37
OA	daf-12(RNAi)	31.75	32.16	31.82	23.7	23.61	23.72	24.12	24.3	24.56	22.45	22.5	22.47
OB	daf-12(RNAi)	29.88	29.2	29.66	23.81	23.58	23.67	25.92	25.58	25.83	22.55	22.64	22.84
OC	daf-12(RNAi)	30.97	31.65	30.47	23	23.42	23.15	25.14	24	24.92	22.89	22.88	22.84
PA	control	28.32	28.11	28.87	23.14	23.18	23.22	25.01	24.57	24.75	22.28	22.53	22.36
PB	control	28.11	28.04	28.56	23.66	23.64	23.51	24.07	24.22	24.27	22.69	22.68	22.65
PC	control	28.2	28.3	28.16	23.71	23.69	23.6	24.98	24.56	24.76	22.94	22.95	22.9
Tech Rep
Tube	Contents	daf-12	daf-12	daf-12	tbb-1	tbb-1	tbb-1	gpd-2	gpd-2	gpd-2	rpl-37	rpl-37	rpl-37
OA	daf-12(RNAi)	29.67	29.88	29.98	22.4	22.38	23	24.01	24.12	24.31	21.6	21.64	21.65
OB	daf-12(RNAi)	31.62	31.66	31.68	24	24.15	24.11	24.57	24.34	24.25	23.59	23.26	23.25
OC	daf-12(RNAi)	32.19	32.2	32.22	24.22	24.66	23.95	25.19	25.23	25.5	23.92	23.59	23.59
PA	control	29.6	29.44	29.86	24.8	24.58	25	26.04	27.34	26.89	24.15	24.26	24.52
PB	control	26.1	26.34	26.33	21.47	21.33	21.21	22.79	22.32	23.26	20.02	19.79	20.1
PC	control	30.12	30.18	29.23	25.7	24.99	24.63	25.26	25.17	24.99	24.15	24.36	24.6
Tube	Contents	daf-12	daf-12	daf-12	tbb-1	tbb-1	tbb-1	gpd-2	gpd-2	gpd-2	rpl-37	rpl-37	rpl-37
QA	daf-12(RNAi)	29.29	29.61	28.96	23.41	23.55	23.57	24.26	24.68	25.1	23.24	21.96	22.42
QB	daf-12(RNAi)	27.9	28.52	27.81	22.6	22.57	23	24.56	24.87	24.69	21.52	21.53	20.97
QC	daf-12(RNAi)	29.67	30.26	29.86	22.77	22.59	22.61	23.96	23.2	23.34	22.14	22.05	22.4
RA	control	28.11	28.42	28.33	23.17	23.44	23.19	25.01	24.78	24.82	20.66	23.25	20.15
RB	control	27.12	27.18	27.81	22.83	23.04	23.38	24.67	24.5	24.73	22.94	22.14	22.42
RC	control	27.64	27.49	27.85	22.5	22.47	22.41	23.91	22.94	23.33	20.09	20.03	20.5
Tech Rep 1
Tube	Contents	daf-12	daf-12	daf-12	tbb-1	tbb-1	tbb-1	gpd-2	gpd-2	gpd-2	rpl-37	rpl-37	rpl-37
QA	daf-12(RNAi)	29.43	29.58	29.73	22.66	22.51	22.56	23.77	23.76	23.76	21.51	21.34	21.46
QB	daf-12(RNAi)	30.55	30.66	30.53	23.41	23.05	23.37	24.22	24.62	24.38	22.34	21.98	22.67
QC	daf-12(RNAi)	30.89	30.51	31.22	23.1	23.08	23.66	25.04	25.8	25.14	22.29	22.85	23.5
RA	control	27.66	27.78	28	23.6	23.69	23.67	25.62	25.84	25.79	23.06	22.67	22.88
RB	control	28.14	28.31	28.09	24.89	24.67	24.59	26.44	26.31	26.3	24.05	23.95	23.81
RC	control	28.2	28.24	28.48	24.95	24.57	24.79	25.91	26.31	25.61	24.15	24.16	23.98
Experiment - Metabolism
Tube	Contents	daf-12	daf-12	daf-12	tbb-1	tbb-1	tbb-1	gpd-2	gpd-2	gpd-2	rpl-37	rpl-37	rpl-37
SA	daf-12(RNAi)	27.98	27.86	27.97	20.94	20.19	20.64	22.92	23.62	25.02	19.11	19.72	22
SB	daf-12(RNAi)	28.71	29.15	29.45	22.54	22.12	23.51	24.5	25.94	25.51	20.77	21	21.3
SC	daf-12(RNAi)	27.72	28.2	28.08	20	20.9	20.84	22.81	23.78	23.52	18.62	19	19
TA	control	25.75	25.89	25.66	20.75	21.02	20.91	22.91	24.11	23.52	21	21.66	22.51
TB	control	28.89	29.02	28.12	24.01	23.96	23.81	24.01	26.51	26.72	24.99	22.91	23.66
TC	control	29.54	29.94	28.78	25.45	23.4	24.16	27.02	27.01	26.82	24.01	24.86	24.11
Tube		daf-12	daf-12	daf-12	tbb-1	tbb-1	tbb-1	gpd-2	gpd-2	gpd-2	rpl-37	rpl-37	rpl-37
SD	daf-12(RNAi)	27.69	27.62	27.17	20.56	21.02	21.91	22.49	23.02	23.01	20.59	21.61	21.92
SE	daf-12(RNAi)	31.8	31.83	31.82	23.64	24.01	23	26.51	26.31	25.89	23.41	23.5	23.91
SF	daf-12(RNAi)	29.62	29.73	29.48	23.01	23.5	22.61	24.82	24.91	24.72	23	24.13	24.01
TD	control	28.11	27.68	27.98	23	23.5	22.67	26.52	26.92	27	22.53	21.4	22.94
TE	control	27.42	27.13	27.27	23.43	22.44	23.56	22.14	22.98	23.56	22.6	21.17	23.14
TF	control	28.67	29.12	28.8	23.56	23.45	23.91	23.13	23.81	23.78	23.1	22.2	22.87
Tube		daf-12	daf-12	daf-12	tbb-1	tbb-1	tbb-1	gpd-2	gpd-2	gpd-2	rpl-37	rpl-37	rpl-37
SG	daf-12(RNAi)	31.83	31.66	31.62	26.19	25	25.88	28.04	28.52	27.93	24.62	24.61	24.72
SH	daf-12(RNAi)	28.69	28.15	28.28	21.08	20	20.55	23.44	23.62	23.51	20.08	20.09	20.92
SI	daf-12(RNAi)	28.44	28	28.63	18.5	19	19.1	21.5	22.44	22.1	19.02	19.51	19.02
TG	control	27.61	28.02	27.92	22.61	22.11	23.51	26.24	26.13	26.44	22.64	22.41	23.51
TH	control	27.99	27.88	27.94	23.42	23	23.02	25	25.81	25.83	24.99	24.51	24.12
TI	control	28.69	28.72	28.51	24.11	25	24.97	27.22	27.51	27.92	24.01	23	23.44
